# Supplementary material for: Activation of Ustilaginoidin Biosynthesis Gene uvpks1 in Villosiclava virens Albino Strain LN02 Influences Development, Stress Responses, and Inhibition of Rice Seed Germination
Source: J Fungi (Basel). 2023 Dec 31;10(1):31. doi: 10.3390/jof10010031 (PMC10817433; doi:10.3390/jof10010031)
Supplement: Supplementary file 1 [file jof-10-00031-s001.zip]

Archive with 1 entries (1 files):
- jof-2752459-supplementary.pdf
